# Supplementary material for: Epidemiology of Clostridium difficile infection in hospitalized adults and the first isolation of C. difficile PCR ribotype 027 in central China
Source: BMC Infect Dis. 2019 Mar 7;19:232. doi: 10.1186/s12879-019-3841-6 (PMC6407249; doi:10.1186/s12879-019-3841-6)
Supplement: Supplementary file 2 — Raw data of MIC. (XLSX 256 kb) [file 12879_2019_3841_MOESM2_ESM.xlsx]

## Sheet: Raw data of MIC
Number of strains	ST	MLSTclade	Metronidazole	Result	Piperacillin/tazobactam	Result	Meropenem	Result	Tetracycline	Result	Clindamycin	Result	Erythromycin	Result	Chloramphenicol	Result	Vancomycin	Result	Rifampicin	Result	Levofloxacin	Result	Ciprofloxacin	Result	Moxifloxacin	Result	Fusidic acid	Result	Linezolid	Result
TCD01	54	1	0.25	S	0.25	S	0.125	S	0.25	S	32	R	64	R	1	S	1	S	≤0.03	S	4	S	16	R	0.125	S	≤0.03	S	4	S
TCD02	8	1	0.25	S	0.5	S	0.125	S	4	S	16	R	64	R	1	S	0.5	S	≤0.03	S	4	S	4	S	1	S	≤0.03	S	2	S
TCD03	54	1	0.25	S	8	S	0.25	S	0.25	S	32	R	>128	R	2	S	1	S	≤0.03	S	4	S	16	R	2	S	≤0.03	S	4	S
TCD04	54	1	0.25	S	4	S	0.5	S	2	S	128	R	>128	R	8	S	0.5	S	≤0.03	S	4	S	16	R	1	S	1	R	2	S
TCD05	54	1	0.25	S	4	S	≤0.03	S	≤0.03	S	≤0.03	S	>128	R	2	S	0.125	S	≤0.03	S	4	S	4	S	0.25	S	≤0.03	S	4	S
TCD06	2	1	0.25	S	4	S	0.06	S	0.125	S	0.5	S	0.25	S	2	S	0.125	S	≤0.03	S	4	S	4	S	0.5	S	≤0.03	S	4	S
TCD07	3	1	0.25	S	0.25	S	0.5	S	0.125	S	4	I	0.25	S	1	S	0.5	S	≤0.03	S	4	S	16	R	0.25	S	≤0.03	S	0.5	S
TCD08	2	1	0.5	S	8	S	2	S	0.25	S	2	S	0.5	S	2	S	1	S	≤0.03	S	8	R	8	R	2	S	≤0.03	S	4	S
TCD09	54	1	0.25	S	8	S	2	S	0.25	S	128	R	>128	R	1	S	1	S	≤0.03	S	4	S	8	R	2	S	≤0.03	S	4	S
TCD10	3	1	0.06	S	0.06	S	≤0.03	S	≤0.03	S	8	R	≤0.03	S	2	S	0.25	S	≤0.03	S	128	R	0.125	S	16	R	≤0.03	S	4	S
TCD11	2	1	0.5	S	8	S	1	S	4	S	0.25	S	32	R	0.25	S	0.25	S	≤0.03	S	4	S	8	R	0.25	S	≤0.03	S	2	S
TCD12	3	1	≤0.03	S	≤0.03	S	≤0.03	S	4	S	≤0.03	S	≤0.03	S	0.06	S	≤0.03	S	≤0.03	S	≤0.03	S	1	S	≤0.03	S	≤0.03	S	1	S
TCD13	35	1	≤0.03	S	8	S	2	S	16	R	64	R	>128	R	2	S	0.5	S	≤0.03	S	4	S	8	R	2	S	≤0.03	S	4	S
TCD14	42	1	0.5	S	4	S	2	S	16	R	128	R	>128	R	4	S	0.5	S	≤0.03	S	4	S	8	R	2	S	≤0.03	S	4	S
TCD15	54	1	0.25	S	8	S	2	S	4	S	8	R	>128	R	4	S	1	S	≤0.03	S	4	S	8	R	2	S	≤0.03	S	4	S
TCD16	81	4	0.5	S	4	S	2	S	4	S	>128	R	>128	R	4	S	1	S	≤0.03	S	4	S	8	R	0.5	S	≤0.03	S	4	S
TCD17(CD027)	1	2	1	S	16	S	4	S	0.125	S	4	I	128	R	2	S	0.5	S	≤0.03	S	>128	R	>128	R	32	R	0.5	S	4	S
TCD18	54	1	0.25	S	8	S	2	S	0.125	S	16	R	2	S	2	S	1	S	≤0.03	S	4	S	2	S	0.5	S	≤0.03	S	4	S
TCD19	54	1	0.125	S	16	S	1	S	8	I	64	R	>128	R	8	S	1	S	≤0.03	S	4	S	16	R	2	S	1	R	2	S
TCD20	35	2	0.25	S	8	S	1	S	0.125	S	128	R	>128	R	8	S	1	S	≤0.03	S	4	S	16	R	1	S	1	R	2	S
TCD21	48	1	0.25	S	1	S	2	S	16	R	2	S	>128	R	2	S	1	S	≤0.03	S	4	S	16	R	0.5	S	≤0.03	S	4	S
TCD22	54	1	0.25	S	2	S	0.125	S	0.25	S	128	R	128	R	1	S	1	S	≤0.03	S	4	S	16	R	0.125	S	≤0.03	S	4	S
TCD23	149	1	0.125	S	2	S	2	S	0.06	S	0.5	S	>128	R	4	S	0.25	S	≤0.03	S	4	S	4	S	2	S	≤0.03	S	4	S
TCD24	54	1	0.25	S	8	S	1	S	1	S	32	R	8	R	0.5	S	1	S	≤0.03	S	4	S	16	R	≤0.03	S	≤0.03	S	2	S
TCD25	35	1	≤0.03	S	8	S	1	S	8	I	128	R	>128	R	4	S	0.5	S	≤0.03	S	2	S	16	R	0.5	S	≤0.03	S	2	S
TCD26	54	1	0.125	S	8	S	1	S	0.06	S	0.25	S	2	S	8	S	0.25	S	≤0.03	S	4	S	16	R	2	S	1	R	2	S
TCD27	2	1	0.25	S	8	S	2	S	0.25	S	128	R	>128	R	1	S	0.5	S	≤0.03	S	>128	R	64	R	8	R	≤0.03	S	4	S
TCD28	3	1	0.25	S	2	S	1	S	16	R	32	R	128	R	0.25	S	1	S	≤0.03	S	16	R	32	R	16	R	≤0.03	S	2	S
TCD29	54	1	0.25	S	0.25	S	1	S	0.125	S	64	R	4	S	≤0.03	S	1	S	≤0.03	S	4	S	8	R	2	S	≤0.03	S	1	S
TCD30	26	1	0.125	S	8	S	2	S	4	S	128	R	64	R	2	S	0.06	S	≤0.03	S	>128	R	64	R	≤0.03	S	≤0.03	S	4	S
TCD31	172	1	0.5	S	4	S	2	S	0.125	S	1	S	0.25	S	2	S	0.5	S	≤0.03	S	4	S	4	S	0.06	S	≤0.03	S	4	S
TCD32	54	1	0.25	S	8	S	2	S	8	I	32	R	4	S	4	S	0.25	S	≤0.03	S	4	S	8	R	0.5	S	8	R	1	S
TCD33	54	1	0.06	S	4	S	1	S	8	I	2	S	>128	R	4	S	1	S	≤0.03	S	4	S	16	R	2	S	8	R	0.25	S
TCD34	54	1	0.25	S	0.06	S	0.06	S	2	S	2	S	16	R	2	S	0.06	S	≤0.03	S	2	S	0.125	S	0.25	S	1	R	≤0.03	S
TCD35	35	1	0.125	S	8	S	2	S	16	R	>128	R	>128	R	8	S	0.25	S	≤0.03	S	4	S	8	R	0.125	S	1	R	2	S
TCD36	54	1	0.125	S	4	S	2	S	8	I	>128	R	>128	R	4	S	1	S	≤0.03	S	4	S	8	R	2	S	4	R	2	S
TCD37	5	3	0.25	S	8	S	2	S	0.125	S	1	S	0.5	S	4	S	1	S	≤0.03	S	4	S	8	R	2	S	1	R	4	S
TCD38	54	1	0.25	S	4	S	2	S	0.125	S	0.5	S	0.5	S	2	S	1	S	≤0.03	S	4	S	8	R	1	S	0.5	S	2	S
TCD39	8	1	0.25	S	4	S	2	S	0.125	S	2	S	0.25	S	4	S	0.5	S	≤0.03	S	4	S	8	R	2	S	4	R	2	S
TCD40	3	1	0.125	S	4	S	2	S	0.125	S	2	S	0.5	S	2	S	0.5	S	≤0.03	S	4	S	8	R	1	S	1	R	4	S
TCD41	54	1	0.25	S	8	S	1	S	0.125	S	>128	R	>128	R	8	S	1	S	≤0.03	S	4	S	8	R	2	S	2	R	4	S
TCD42	54	1	0.125	S	16	S	4	S	0.125	S	64	R	128	R	4	S	1	S	≤0.03	S	>128	R	128	R	32	R	4	R	4	S
TCD43	54	1	0.25	S	8	S	1	S	16	R	>128	R	>128	R	8	S	1	S	≤0.03	S	4	S	8	R	2	S	8	R	4	S
TCD44	54	1	0.25	S	4	S	2	S	0.125	S	64	R	>128	R	4	S	1	S	≤0.03	S	4	S	8	R	2	S	4	R	4	S
TCD45	129	1	0.25	S	8	S	2	S	8	I	>128	R	>128	R	8	S	0.5	S	≤0.03	S	4	S	16	R	2	S	8	R	4	S
TCD46	2	1	0.25	S	8	S	2	S	0.125	S	4	I	0.5	S	4	S	1	S	≤0.03	S	4	S	16	R	2	S	2	R	4	S
TCD47	14	1	0.125	S	4	S	4	S	8	I	>128	R	>128	R	4	S	1	S	≤0.03	S	8	R	32	R	2	S	8	R	4	S
TCD48	35	1	0.125	S	16	S	4	S	16	R	>128	R	>128	R	8	S	1	S	≤0.03	S	4	S	16	R	1	S	2	R	2	S
TCD49	286	1	0.25	S	8	S	2	S	0.125	S	4	I	0.5	S	4	S	0.25	S	≤0.03	S	4	S	16	R	2	S	8	R	4	S
TCD50	54	1	0.06	S	4	S	2	S	4	S	0.25	S	2	S	4	S	0.5	S	≤0.03	S	2	S	0.5	S	≤0.03	S	2	R	1	S
TCD51	54	1	0.125	S	0.125	S	2	S	1	S	4	I	2	S	1	S	0.06	S	≤0.03	S	4	S	0.5	S	≤0.03	S	1	R	0.25	S
TCD52	3	1	0.25	S	4	S	2	S	0.125	S	>128	R	128	R	8	S	1	S	≤0.03	S	4	S	8	R	0.5	S	1	R	2	S
TCD53	185	1	0.25	S	8	S	2	S	4	S	16	R	>128	R	4	S	2	S	≤0.03	S	16	R	8	R	8	R	8	R	4	S
TCD54	3	1	0.125	S	2	S	1	S	2	S	16	R	>128	R	4	S	1	S	≤0.03	S	64	R	64	R	32	R	≤0.03	S	2	S
TCD55	54	1	0.125	S	1	S	0.5	S	1	S	4	I	16	R	4	S	0.25	S	≤0.03	S	2	S	0.5	S	0.125	S	0.5	S	≤0.03	S
TCD56	37	4	≤0.03	S	0.06	S	≤0.03	S	1	S	0.25	S	4	S	0.5	S	0.25	S	1	S	0.125	S	≤0.03	S	≤0.03	S	≤0.03	S	0.06	S
TCD57	37	4	≤0.03	S	≤0.03	S	≤0.03	S	0.125	S	0.125	S	≤0.03	S	2	S	≤0.03	S	≤0.03	S	≤0.03	S	≤0.03	S	0.125	S	≤0.03	S	≤0.03	S
TCD58	37	4	0.125	S	16	S	8	I	16	R	>128	R	0.5	S	4	S	0.5	S	16	S	>128	R	128	R	32	R	4	R	0.5	S
TCD59	35	1	0.25	S	8	S	1	S	32	R	128	R	>128	R	4	S	1	S	≤0.03	S	64	R	64	R	32	R	≤0.03	S	4	S
TCD60	54	1	0.25	S	4	S	1	S	0.125	S	0.25	S	>128	R	16	I	0.25	S	≤0.03	S	4	S	16	R	2	S	8	R	2	S
TCD61	467	1	0.125	S	4	S	1	S	4	S	4	I	>128	R	8	S	0.5	S	≤0.03	S	4	S	16	R	2	S	2	R	4	S
TCD62	8	1	0.125	S	4	S	1	S	0.06	S	1	S	1	S	2	S	0.5	S	≤0.03	S	0.5	S	32	R	1	S	≤0.03	S	4	S
TCD63	36	1	0.25	S	4	S	≤0.03	S	0.06	S	1	S	2	S	2	S	0.5	S	0.06	S	2	S	32	R	2	S	≤0.03	S	1	S
TCD64	8	1	0.125	S	8	S	2	S	0.125	S	8	R	2	S	4	S	2	S	≤0.03	S	4	S	16	R	2	S	16	R	4	S
TCD65	54	1	0.5	S	8	S	1	S	32	R	>128	R	>128	R	2	S	16	S	≤0.03	S	2	S	32	R	1	S	16	R	4	S
TCD66	129	1	0.125	S	8	S	1	S	1	S	32	R	>128	R	4	S	0.5	S	≤0.03	S	2	S	4	S	2	S	2	R	2	S
TCD67	3	1	≤0.03	S	≤0.03	S	≤0.03	S	≤0.03	S	≤0.03	S	≤0.03	S	≤0.03	S	0.5	S	≤0.03	S	≤0.03	S	≤0.03	S	≤0.03	S	≤0.03	S	≤0.03	S
TCD68	37	4	≤0.03	S	≤0.03	S	≤0.03	S	≤0.03	S	≤0.03	S	0.06	S	0.125	S	≤0.03	S	≤0.03	S	≤0.03	S	≤0.03	S	≤0.03	S	≤0.03	S	≤0.03	S
TCD69	42	1	0.125	S	8	S	1	S	8	I	>128	R	>128	R	4	S	0.5	S	≤0.03	S	2	S	4	S	2	S	2	R	2	S
TCD70	8	1	≤0.03	S	≤0.03	S	≤0.03	S	≤0.03	S	≤0.03	S	≤0.03	S	≤0.03	S	≤0.03	S	≤0.03	S	≤0.03	S	≤0.03	S	≤0.03	S	0.5	S	0.5	S
TCD71	37	4	≤0.03	S	≤0.03	S	≤0.03	S	≤0.03	S	≤0.03	S	>128	R	4	S	≤0.03	S	≤0.03	S	≤0.03	S	4	S	0.25	S	0.5	S	≤0.03	S
TCD72	37	4	≤0.03	S	≤0.03	S	≤0.03	S	≤0.03	S	≤0.03	S	16	R	≤0.03	S	≤0.03	S	≤0.03	S	≤0.03	S	≤0.03	S	≤0.03	S	≤0.03	S	≤0.03	S
TCD73	14	1	0.125	S	4	S	1	S	8	I	2	S	0.125	S	2	S	1	S	≤0.03	S	4	S	8	R	2	S	1	R	4	S
Interpretion：Different colors represent different antimicrobial classes

## Sheet: MIC of tcdA-tcdB+ strains 
Number of strains	ST	MLSTclade	Metronidazole	Piperacillin/tazobactam	Meropenem	Tetracycline	Clindamycin	Erythromycin	Chloramphenicol	Vancomycin	Rifampicin	Levofloxacin	Ciprofloxacin	Moxifloxacin	Fusidic acid	Linezolid	MDR
TCD16	81	4	S	S	S	S	R	R	S	S	S	S	R	S	S	S	1
TCD56	37	4	S	S	S	S	S	S	S	S	S	S	S	S	S	S	0
TCD57	37	4	S	S	S	S	S	S	S	S	S	S	S	S	S	S	0
TCD58	37	4	S	S	I	R	R	S	S	S	S	R	R	R	R	S	1
TCD68	37	4	S	S	S	S	S	S	S	S	S	S	S	S	S	S	0
TCD71	37	4	S	S	S	S	S	R	S	S	S	S	S	S	S	S	0
TCD72	37	4	S	S	S	S	S	R	S	S	S	S	S	S	S	S	0

## Sheet: Multi-drug resistant
Number of strains	ST	MLSTclade	Metronidazole	Piperacillin/tazobactam	Meropenem	Tetracycline	Clindamycin	Erythromycin	Chloramphenicol	Vancomycin	Rifampicin	Levofloxacin	Ciprofloxacin	Moxifloxacin	Fusidic acid	Linezolid	MDR
TCD01	54	1	S	S	S	S	R	R	S	S	S	S	R	S	S	S	1
TCD02	8	1	S	S	S	S	R	R	S	S	S	S	S	S	S	S	0
TCD03	54	1	S	S	S	S	R	R	S	S	S	S	R	S	S	S	1
TCD04	54	1	S	S	S	S	R	R	S	S	S	S	R	S	R	S	1
TCD05	54	1	S	S	S	S	S	R	S	S	S	S	S	S	S	S	0
TCD06	2	1	S	S	S	S	S	S	S	S	S	S	S	S	S	S	0
TCD07	3	1	S	S	S	S	I	S	S	S	S	S	R	S	S	S	0
TCD08	2	1	S	S	S	S	S	S	S	S	S	R	R	S	S	S	0
TCD09	54	1	S	S	S	S	R	R	S	S	S	S	R	S	S	S	1
TCD10	3	1	S	S	S	S	R	S	S	S	S	R	S	R	S	S	0
TCD11	2	1	S	S	S	S	S	R	S	S	S	S	R	S	S	S	0
TCD12	3	1	S	S	S	S	S	S	S	S	S	S	S	S	S	S	0
TCD13	35	1	S	S	S	R	R	R	S	S	S	S	R	S	S	S	1
TCD14	42	1	S	S	S	R	R	R	S	S	S	S	R	S	S	S	1
TCD15	54	1	S	S	S	S	R	R	S	S	S	S	R	S	S	S	1
TCD16	81	4	S	S	S	S	R	R	S	S	S	S	R	S	S	S	1
TCD17(CD027)	1	2	S	S	S	S	I	R	S	S	S	R	R	R	S	S	0
TCD18	54	1	S	S	S	S	R	S	S	S	S	S	S	S	S	S	0
TCD19	54	1	S	S	S	I	R	R	S	S	S	S	R	S	R	S	1
TCD20	35	2	S	S	S	S	R	R	S	S	S	S	R	S	R	S	1
TCD21	48	1	S	S	S	R	S	R	S	S	S	S	R	S	S	S	1
TCD22	54	1	S	S	S	S	R	R	S	S	S	S	R	S	S	S	1
TCD23	149	1	S	S	S	S	S	R	S	S	S	S	S	S	S	S	0
TCD24	54	1	S	S	S	S	R	R	S	S	S	S	R	S	S	S	1
TCD25	35	1	S	S	S	I	R	R	S	S	S	S	R	S	S	S	1
TCD26	54	1	S	S	S	S	S	S	S	S	S	S	R	S	R	S	0
TCD27	2	1	S	S	S	S	R	R	S	S	S	R	R	R	S	S	1
TCD28	3	1	S	S	S	R	R	R	S	S	S	R	R	R	S	S	1
TCD29	54	1	S	S	S	S	R	S	S	S	S	S	R	S	S	S	0
TCD30	26	1	S	S	S	S	R	R	S	S	S	R	R	S	S	S	1
TCD31	172	1	S	S	S	S	S	S	S	S	S	S	S	S	S	S	0
TCD32	54	1	S	S	S	I	R	S	S	S	S	S	R	S	R	S	1
TCD33	54	1	S	S	S	I	S	R	S	S	S	S	R	S	R	S	1
TCD34	54	1	S	S	S	S	S	R	S	S	S	S	S	S	R	S	0
TCD35	35	1	S	S	S	R	R	R	S	S	S	S	R	S	R	S	1
TCD36	54	1	S	S	S	I	R	R	S	S	S	S	R	S	R	S	1
TCD37	5	3	S	S	S	S	S	S	S	S	S	S	R	S	R	S	0
TCD38	54	1	S	S	S	S	S	S	S	S	S	S	R	S	S	S	0
TCD39	8	1	S	S	S	S	S	S	S	S	S	S	R	S	R	S	0
TCD40	3	1	S	S	S	S	S	S	S	S	S	S	R	S	R	S	0
TCD41	54	1	S	S	S	S	R	R	S	S	S	S	R	S	R	S	1
TCD42	54	1	S	S	S	S	R	R	S	S	S	R	R	R	R	S	1
TCD43	54	1	S	S	S	R	R	R	S	S	S	S	R	S	R	S	1
TCD44	54	1	S	S	S	S	R	R	S	S	S	S	R	S	R	S	1
TCD45	129	1	S	S	S	I	R	R	S	S	S	S	R	S	R	S	1
TCD46	2	1	S	S	S	S	I	S	S	S	S	S	R	S	R	S	0
TCD47	14	1	S	S	S	I	R	R	S	S	S	R	R	S	R	S	1
TCD48	35	1	S	S	S	R	R	R	S	S	S	S	R	S	R	S	1
TCD49	286	1	S	S	S	S	I	S	S	S	S	S	R	S	R	S	0
TCD50	54	1	S	S	S	S	S	S	S	S	S	S	S	S	R	S	0
TCD51	54	1	S	S	S	S	I	S	S	S	S	S	S	S	R	S	0
TCD52	3	1	S	S	S	S	R	R	S	S	S	S	R	S	R	S	1
TCD53	185	1	S	S	S	S	R	R	S	S	S	R	R	R	R	S	1
TCD54	3	1	S	S	S	S	R	R	S	S	S	R	R	R	S	S	1
TCD55	54	1	S	S	S	S	I	R	S	S	S	S	S	S	S	S	0
TCD56	37	4	S	S	S	S	S	S	S	S	S	S	S	S	S	S	0
TCD57	37	4	S	S	S	S	S	S	S	S	S	S	S	S	S	S	0
TCD58	37	4	S	S	I	R	R	S	S	S	S	R	R	R	R	S	1
TCD59	35	1	S	S	S	R	R	R	S	S	S	R	R	R	S	S	1
TCD60	54	1	S	S	S	S	S	R	I	S	S	S	R	S	R	S	1
TCD61	467	1	S	S	S	S	I	R	S	S	S	S	R	S	R	S	1
TCD62	8	1	S	S	S	S	S	S	S	S	S	S	R	S	S	S	0
TCD63	36	1	S	S	S	S	S	S	S	S	S	S	R	S	S	S	0
TCD64	8	1	S	S	S	S	R	S	S	S	S	S	R	S	R	S	1
TCD65	54	1	S	S	S	R	R	R	S	S	S	S	R	S	R	S	1
TCD66	129	1	S	S	S	S	R	R	S	S	S	S	S	S	R	S	1
TCD67	3	1	S	S	S	S	S	S	S	S	S	S	S	S	S	S	0
TCD68	37	4	S	S	S	S	S	S	S	S	S	S	S	S	S	S	0
TCD69	42	1	S	S	S	I	R	R	S	S	S	S	S	S	R	S	1
TCD70	8	1	S	S	S	S	S	S	S	S	S	S	S	S	S	S	0
TCD71	37	4	S	S	S	S	S	R	S	S	S	S	S	S	S	S	0
TCD72	37	4	S	S	S	S	S	R	S	S	S	S	S	S	S	S	0
TCD73	14	1	S	S	S	I	S	S	S	S	S	S	R	S	R	S	0
																	39

## Sheet: Resistance of new ST467
Resistance of new ST467 and ST54 isolated from the same department (gastroenterology department).
Number of strains	ST	MLSTclade	Metronidazole	Piperacillin/tazobactam	Meropenem	Tetracycline	Clindamycin	Erythromycin	Chloramphenicol	Vancomycin	Rifampicin	Levofloxacin	Ciprofloxacin	Moxifloxacin	Fusidic acid	Linezolid	MDR	39
TCD03	54	1	S	S	S	S	R	R	S	S	S	S	R	S	S	S	1
TCD04	54	1	S	S	S	S	R	R	S	S	S	S	R	S	R	S	1
TCD05	54	1	S	S	S	S	S	R	S	S	S	S	S	S	S	S	0
TCD22	54	1	S	S	S	S	R	R	S	S	S	S	R	S	S	S	1
TCD24	54	1	S	S	S	S	R	R	S	S	S	S	R	S	S	S	1
TCD33	54	1	S	S	S	I	S	R	S	S	S	S	R	S	R	S	1
TCD36	54	1	S	S	S	I	R	R	S	S	S	S	R	S	R	S	1
TCD38	54	1	S	S	S	S	S	S	S	S	S	S	R	S	S	S	0
TCD43	54	1	S	S	S	R	R	R	S	S	S	S	R	S	R	S	1
TCD51	54	1	S	S	S	S	I	S	S	S	S	S	S	S	R	S	0
TCD61	467	1	S	S	S	S	I	R	S	S	S	S	R	S	R	S	1
